# Supplementary material for: Association between Perinatal Outcomes and Maternal Risk Factors: A Cohort Study
Source: Medicina (Kaunas). 2024 Jun 29;60(7):1071. doi: 10.3390/medicina60071071 (PMC11278671; doi:10.3390/medicina60071071)
Supplement: Supplementary file 1 [file medicina-60-01071-s001.zip]

Archive with 1 entries (1 files):
- medicina-3037942-supplementary.pdf
